# Supplementary material for: Genome-Wide Identification, Characterization, and Expression Analysis of VQ Gene Family in Salix suchowensis Under Abiotic Stresses and Hormone Treatments
Source: Plants (Basel). 2025 May 10;14(10):1431. doi: 10.3390/plants14101431 (PMC12114880; doi:10.3390/plants14101431)
Supplement: Supplementary file 1 [file plants-14-01431-s001.zip › Table S1-3.xlsx]

## Sheet: Table S1
Table S1. Ka/Ks ratios of homologous gene pairs.
Seq_1	Seq_2	Ka	Ks	Ka/Ks
willow_GLEAN_10017545	willow_GLEAN_10017371	0.293802	1.268	0.231706
willow_GLEAN_10017371	willow_GLEAN_10010863	0.0852285	0.398198	0.214035
willow_GLEAN_10017545	willow_GLEAN_10010863	0.333047	1.19133	0.279559
willow_GLEAN_10017371	willow_GLEAN_10007472	0.315983	1.73012	0.182636
willow_GLEAN_10010863	willow_GLEAN_10007472	0.35666	1.52732	0.233521
willow_GLEAN_10017545	willow_GLEAN_10007472	0.0476042	0.38461	0.123773
willow_GLEAN_10012598	willow_GLEAN_10008946	0.116725	0.254687	0.458308
willow_GLEAN_10020949	willow_GLEAN_10005030	0.108933	0.440445	0.247324
willow_GLEAN_10022134	willow_GLEAN_10017873	0.241581	0.44745	0.539906
willow_GLEAN_10004185	willow_GLEAN_10027239	0.185822	0.862116	0.215542
willow_GLEAN_10020919	willow_GLEAN_10006772	0.445287	1.86988	0.238137
willow_GLEAN_10006772	willow_GLEAN_10007056	0.115722	0.346376	0.334093
willow_GLEAN_10020919	willow_GLEAN_10007056	0.392654	1.86061	0.211035
willow_GLEAN_10012082	willow_GLEAN_10007056	0.39042	2.47188	0.157945
willow_GLEAN_10006772	willow_GLEAN_10012082	0.442521	NaN	NaN
willow_GLEAN_10020919	willow_GLEAN_10012082	0.109521	0.322662	0.339429
willow_GLEAN_10008301	willow_GLEAN_10013987	0.141011	0.332379	0.424249
willow_GLEAN_10022200	willow_GLEAN_10013987	0.433488	NaN	NaN
willow_GLEAN_10015916	willow_GLEAN_10013987	0.434864	NaN	NaN
willow_GLEAN_10022200	willow_GLEAN_10008301	0.433976	4.15502	0.104446
willow_GLEAN_10008301	willow_GLEAN_10015916	0.398263	NaN	NaN
willow_GLEAN_10022200	willow_GLEAN_10015916	0.137285	0.377196	0.363962
willow_GLEAN_10021307	willow_GLEAN_10019827	0.46878	NaN	NaN
willow_GLEAN_10019827	willow_GLEAN_10002847	0.168266	0.528478	0.318397
willow_GLEAN_10010342	willow_GLEAN_10025922	0.149566	0.511379	0.292476
willow_GLEAN_10012169	willow_GLEAN_10004237	0.199657	0.48497	0.411689
willow_GLEAN_10003577	willow_GLEAN_10027065	0.153822	0.610931	0.251782
willow_GLEAN_10003577	willow_GLEAN_10023265	0.475886	NaN	NaN
willow_GLEAN_10013497	willow_GLEAN_10023265	0.1457	0.951567	0.153116
willow_GLEAN_10003577	willow_GLEAN_10013497	0.589956	1.79509	0.32865
willow_GLEAN_10017371	At-AT1G28280.1	0.267068	1.11409	0.239718
willow_GLEAN_10017371	At-AT3G15300.1	0.466807	NaN	NaN
willow_GLEAN_10010863	At-AT1G28280.1	0.255922	1.32329	0.193398
willow_GLEAN_10010863	At-AT3G15300.1	0.366535	NaN	NaN
willow_GLEAN_10007472	At-AT3G15300.1	0.30624	NaN	NaN
willow_GLEAN_10007472	At-AT5G53830.1	0.33916	3.11397	0.108916
willow_GLEAN_10017545	At-AT3G15300.1	0.32983	NaN	NaN
willow_GLEAN_10017545	At-AT5G53830.1	0.306643	4.45372	0.0688511
willow_GLEAN_10002711	At-AT5G08480.2	0.268499	1.47449	0.182096
willow_GLEAN_10008946	At-AT4G37710.1	0.518283	2.7059	0.191538
willow_GLEAN_10012598	At-AT2G22880.1	0.417638	1.92054	0.217458
willow_GLEAN_10012598	At-AT4G37710.1	0.568623	1.72246	0.330123
willow_GLEAN_10005030	At-AT1G78310.1	0.343123	2.31828	0.148008
willow_GLEAN_10025732	At-AT1G32610.1	0.354345	1.74347	0.203242
willow_GLEAN_10025732	At-AT2G35230.3	0.294275	2.46156	0.119548
willow_GLEAN_10025732	At-AT5G46780.1	0.397466	NaN	NaN
willow_GLEAN_10006995	At-AT3G56880.1	0.379405	2.36762	0.160247
willow_GLEAN_10027239	At-AT4G15120.1	0.495248	1.56142	0.317179
willow_GLEAN_10006772	At-AT1G35830.1	0.552887	NaN	NaN
willow_GLEAN_10006772	At-AT4G39720.2	0.560774	NaN	NaN
willow_GLEAN_10006772	At-AT5G65170.1	0.479196	NaN	NaN
willow_GLEAN_10007056	At-AT1G35830.1	0.528846	NaN	NaN
willow_GLEAN_10007056	At-AT4G39720.2	0.509918	NaN	NaN
willow_GLEAN_10007056	At-AT5G65170.1	0.386495	2.24752	0.171965
willow_GLEAN_10020919	At-AT1G35830.1	0.612731	2.99484	0.204596
willow_GLEAN_10012082	At-AT1G35830.1	0.568248	NaN	NaN
willow_GLEAN_10012082	At-AT5G65170.1	0.566868	NaN	NaN
willow_GLEAN_10008301	At-AT3G18690.1	0.39953	NaN	NaN
willow_GLEAN_10022200	At-AT1G21326.1	0.312426	1.62582	0.192165
willow_GLEAN_10021307	At-AT1G68450.1	0.489277	NaN	NaN
willow_GLEAN_10021307	At-AT3G18360.1	0.611448	2.83785	0.215462
willow_GLEAN_10019827	At-AT1G68450.1	0.598959	NaN	NaN
willow_GLEAN_10019827	At-AT3G18360.1	0.344258	2.69408	0.127783
willow_GLEAN_10002847	At-AT3G18360.1	0.392436	2.55304	0.153713
willow_GLEAN_10010342	At-AT2G42140.1	0.401093	NaN	NaN
willow_GLEAN_10010342	At-AT3G58000.1	0.387832	3.04651	0.127304
willow_GLEAN_10025922	At-AT2G42140.1	0.407183	3.70891	0.109785
willow_GLEAN_10025922	At-AT3G58000.1	0.396451	NaN	NaN
willow_GLEAN_10022840	At-AT2G44340.1	0.489869	NaN	NaN
willow_GLEAN_10023265	At-AT2G41180.1	0.53384	NaN	NaN
willow_GLEAN_10017371	PAC:27045398	0.312935	1.35242	0.231389
willow_GLEAN_10017371	PAC:26990280	0.0383897	0.165361	0.232156
willow_GLEAN_10017371	PAC:27002032	0.0652492	0.342143	0.190708
willow_GLEAN_10017371	PAC:27001552	0.341473	1.48614	0.229772
willow_GLEAN_10010863	PAC:27045398	0.337435	1.17607	0.286918
willow_GLEAN_10010863	PAC:26990280	0.0749978	0.392314	0.191168
willow_GLEAN_10010863	PAC:27002032	0.0367967	0.209689	0.175482
willow_GLEAN_10010863	PAC:27001552	0.347442	1.52749	0.22746
willow_GLEAN_10007472	PAC:27045398	0.0463692	0.418876	0.110699
willow_GLEAN_10007472	PAC:26990280	0.335295	1.69595	0.197704
willow_GLEAN_10007472	PAC:27001552	0.0284619	0.215396	0.132138
willow_GLEAN_10007472	PAC:27002032	0.360947	1.66951	0.216199
willow_GLEAN_10017545	PAC:27045398	0.0113585	0.145109	0.0782757
willow_GLEAN_10017545	PAC:26990280	0.306125	1.28714	0.237834
willow_GLEAN_10017545	PAC:27001552	0.0445652	0.305407	0.145921
willow_GLEAN_10017545	PAC:27002032	0.32164	1.13173	0.284201
willow_GLEAN_10002711	PAC:26989857	0.0353006	0.151776	0.232583
willow_GLEAN_10006845	PAC:27008533	0.137217	0.731846	0.187495
willow_GLEAN_10006845	PAC:27010743	0.0852808	0.237913	0.358453
willow_GLEAN_10008946	PAC:27016324	0.0923341	0.208872	0.44206
willow_GLEAN_10008946	PAC:27035212	0.0612152	0.116655	0.524756
willow_GLEAN_10008946	PAC:27032365	0.0612152	0.107248	0.570783
willow_GLEAN_10012598	PAC:27016324	0.0487875	0.182097	0.26792
willow_GLEAN_10012598	PAC:27035212	0.114775	0.262652	0.436984
willow_GLEAN_10012598	PAC:27032365	0.124236	0.311345	0.399029
willow_GLEAN_10005030	PAC:27020761	0.107859	0.391369	0.275594
willow_GLEAN_10005030	PAC:27029226	0.061811	0.124989	0.494533
willow_GLEAN_10025732	PAC:27044315	0.0886414	0.397184	0.223174
willow_GLEAN_10025732	PAC:26996197	0.0370886	0.11291	0.328479
willow_GLEAN_10006995	PAC:27007994	0.099504	0.496191	0.200536
willow_GLEAN_10006995	PAC:27013589	0.048673	0.220671	0.220569
willow_GLEAN_10022134	PAC:27048020	0.210383	0.354982	0.59266
willow_GLEAN_10022134	PAC:26997716	0.114834	0.250566	0.458299
willow_GLEAN_10017873	PAC:27048020	0.0691195	0.20003	0.345545
willow_GLEAN_10017873	PAC:26997716	0.151118	0.442894	0.341205
willow_GLEAN_10027239	PAC:27004873	0.0624883	0.232743	0.268487
willow_GLEAN_10027239	PAC:27011956	0.130092	0.535825	0.242788
willow_GLEAN_10006772	PAC:27021714	0.40044	1.46682	0.272999
willow_GLEAN_10006772	PAC:27031432	0.0616232	0.122557	0.502814
willow_GLEAN_10006772	PAC:27029213	0.435644	2.3778	0.183213
willow_GLEAN_10006772	PAC:27016902	0.0988816	0.25023	0.395164
willow_GLEAN_10007056	PAC:27021714	0.383877	1.72034	0.22314
willow_GLEAN_10007056	PAC:27031432	0.0795228	0.307257	0.258816
willow_GLEAN_10007056	PAC:27029213	0.366162	1.70465	0.214802
willow_GLEAN_10007056	PAC:27016902	0.0329171	0.167979	0.195959
willow_GLEAN_10020919	PAC:27021714	0.038757	0.138135	0.280573
willow_GLEAN_10020919	PAC:27029213	0.0966008	0.291417	0.331487
willow_GLEAN_10020919	PAC:27031432	0.411569	1.924	0.213913
willow_GLEAN_10020919	PAC:27016902	0.423974	1.63348	0.259552
willow_GLEAN_10012082	PAC:27021714	0.0960622	0.275975	0.348083
willow_GLEAN_10012082	PAC:27029213	0.0413541	0.142047	0.291131
willow_GLEAN_10012082	PAC:27031432	0.426547	2.37168	0.179851
willow_GLEAN_10012082	PAC:27016902	0.400353	1.81882	0.220117
willow_GLEAN_10013987	PAC:27021882	0.401127	NaN	NaN
willow_GLEAN_10013987	PAC:27031089	0.43722	NaN	NaN
willow_GLEAN_10013987	PAC:27030554	0.110523	0.31212	0.354105
willow_GLEAN_10013987	PAC:27015626	0.0741483	0.196557	0.377235
willow_GLEAN_10008301	PAC:27021882	0.478664	NaN	NaN
willow_GLEAN_10008301	PAC:27030554	0.0612139	0.162396	0.376941
willow_GLEAN_10008301	PAC:27031089	0.431743	NaN	NaN
willow_GLEAN_10008301	PAC:27015626	0.106505	0.355235	0.299815
willow_GLEAN_10022200	PAC:27021882	0.0913025	0.148239	0.615915
willow_GLEAN_10022200	PAC:27031089	0.0565111	0.227206	0.248721
willow_GLEAN_10022200	PAC:27015626	0.485775	2.62238	0.185242
willow_GLEAN_10015916	PAC:27021882	0.112518	0.294723	0.381775
willow_GLEAN_10015916	PAC:27031089	0.07187	0.144661	0.496815
willow_GLEAN_10015916	PAC:27030554	0.433348	NaN	NaN
willow_GLEAN_10015916	PAC:27015626	0.468297	3.10437	0.150851
willow_GLEAN_10025976	PAC:27005050	0.10985	0.206835	0.531102
willow_GLEAN_10021307	PAC:26978594	0.0809634	0.218054	0.3713
willow_GLEAN_10021307	PAC:27049202	0.499906	NaN	NaN
willow_GLEAN_10021307	PAC:27017190	0.563546	2.06536	0.272857
willow_GLEAN_10019827	PAC:26978594	0.427416	NaN	NaN
willow_GLEAN_10019827	PAC:27049202	0.0598946	0.203436	0.294415
willow_GLEAN_10019827	PAC:27017190	0.174118	0.744372	0.233913
willow_GLEAN_10002847	PAC:27049202	0.197243	0.813306	0.24252
willow_GLEAN_10002847	PAC:27017190	0.0916414	0.234555	0.390702
willow_GLEAN_10010342	PAC:27007515	0.0882395	0.37503	0.235287
willow_GLEAN_10010342	PAC:27012333	0.0493944	0.231638	0.21324
willow_GLEAN_10025922	PAC:27007515	0.09051	0.176419	0.513041
willow_GLEAN_10025922	PAC:27012333	0.134129	0.468101	0.286539
willow_GLEAN_10022840	PAC:27043600	0.161132	0.391783	0.411279
willow_GLEAN_10022840	PAC:26988531	0.128415	0.248869	0.515997
willow_GLEAN_10012169	PAC:26994296	0.0845303	0.229172	0.368851
willow_GLEAN_10012169	PAC:27024992	0.16619	0.404585	0.410766
willow_GLEAN_10004237	PAC:26994296	0.17004	0.497471	0.341809
willow_GLEAN_10004237	PAC:27024992	0.0854946	0.304546	0.280728
willow_GLEAN_10027065	PAC:27003919	0.0610933	0.25267	0.241791
willow_GLEAN_10027065	PAC:27013092	0.161697	0.430344	0.37574
willow_GLEAN_10003577	PAC:27047551	0.482216	NaN	NaN
willow_GLEAN_10003577	PAC:26999648	0.512421	2.13836	0.239632
willow_GLEAN_10003577	PAC:27003919	0.1625	0.469558	0.34607
willow_GLEAN_10003577	PAC:27013092	0.0561666	0.200297	0.280416
willow_GLEAN_10023265	PAC:27047551	0.0603172	0.431288	0.139854
willow_GLEAN_10023265	PAC:26999648	0.109601	1.11278	0.0984929
willow_GLEAN_10023265	PAC:27013092	0.491076	NaN	NaN
willow_GLEAN_10013497	PAC:27047551	0.11359	0.701475	0.16193
willow_GLEAN_10013497	PAC:26999648	0.0835122	0.392266	0.212897
willow_GLEAN_10013497	PAC:27013092	0.641144	3.45864	0.185375
willow_GLEAN_10017041	PAC:27045606	0.129779	0.27335	0.474771
willow_GLEAN_10017041	PAC:27002078	0.184879	0.453418	0.407746
willow_GLEAN_10010863	LOC_Os01g54400.1.MSUv7.0	0.511184	NaN	NaN
willow_GLEAN_10005030	LOC_Os03g09045.1.MSUv7.0	0.455136	2.81269	0.161815
willow_GLEAN_10006995	LOC_Os01g17050.1.MSUv7.0	0.66919	NaN	NaN
willow_GLEAN_10006995	LOC_Os11g03660.1.MSUv7.0	0.681412	NaN	NaN
willow_GLEAN_10006772	LOC_Os03g26990.1.MSUv7.0	0.669472	NaN	NaN
willow_GLEAN_10006772	LOC_Os07g43140.1.MSUv7.0	0.691951	NaN	NaN
willow_GLEAN_10006772	LOC_Os09g20460.1.MSUv7.0	0.687981	NaN	NaN
willow_GLEAN_10007056	LOC_Os03g26990.1.MSUv7.0	0.596269	NaN	NaN
willow_GLEAN_10007056	LOC_Os07g43140.1.MSUv7.0	0.744626	NaN	NaN
willow_GLEAN_10007056	LOC_Os08g31660.1.MSUv7.0	0.659866	NaN	NaN
willow_GLEAN_10007056	LOC_Os09g20460.1.MSUv7.0	0.617035	NaN	NaN
willow_GLEAN_10020919	LOC_Os03g26990.1.MSUv7.0	0.728699	NaN	NaN
willow_GLEAN_10020919	LOC_Os07g43140.1.MSUv7.0	0.719768	NaN	NaN
willow_GLEAN_10020919	LOC_Os08g31660.1.MSUv7.0	0.608791	NaN	NaN
willow_GLEAN_10012082	LOC_Os03g26990.1.MSUv7.0	0.647875	NaN	NaN
willow_GLEAN_10012082	LOC_Os07g43140.1.MSUv7.0	0.697492	NaN	NaN
willow_GLEAN_10012082	LOC_Os08g31660.1.MSUv7.0	0.533806	NaN	NaN
willow_GLEAN_10012082	LOC_Os09g20460.1.MSUv7.0	0.640167	NaN	NaN
willow_GLEAN_10010342	LOC_Os06g41450.1.MSUv7.0	0.645281	NaN	NaN
willow_GLEAN_10003577	LOC_Os01g59410.1.MSUv7.0	0.502827	NaN	NaN

## Sheet: Table S2
Table S2. Detailed information for the 20 motifs in the SsVQ proteins of Salix suchowensis.
Motif	Length	Best possible match
1	21	PPTVIKTDTSBFRALVQRLTG
2	50	HIFRPFVGYKEVRLVSKEARQPGGDPJVLCFVDFVNPECAATAMDALQGY
3	31	EEEKAIKEKGFYLHPSPISTPRDSEPQLLPL
4	21	GVVRDSESPGSAYDRYLQNTI
5	21	QGPRPPPLKINKDSHKIKKPP
6	29	GREEVSLPPDASNTLFVEGLPPDCTRREV
7	41	PRKPEILSPSJLDFPSLTLSPVTPLNPDPFDKSGPALGTNS
8	21	KFDEHDPDSRHLRLQFARYPG
9	17	GAGARNPKKRSRASRRA
10	10	PRQPVIIYTV
11	14	KRQRSSFKLYERRN
12	41	TSNYANSNNPTNTPSSSTLNPPSINYQLPSDLGLHKQPQNL
13	15	EEYDSRAESLTAFLN
14	21	DDGAISPAARLAATEKAKPPE
15	8	KIRIIHIF
16	20	HHNDGQQDGLLRSJNGNYGN
17	21	GJLSPGPAFLPPJPTGAFSPD
18	29	DDVFMPQMFEDIAEIMPSNLWYEAYSWGC
19	15	MDSGNSGSMQSSSGG
20	13	GFTDLNGFIHELS

## Sheet: Table S3
Table S3. List of primer sequences used for qRT-PCR analysis of the SsVQ genes from Salix suchowensis.
No.	Name	Orientation	Primer Sequence (5'-3')
1	SsVQ2	F	CCTTTAATACCCGACCCGTTTGAC
		R	ATTGTTGGTGGTGGTGTTGATGG
2	SsVQ5	F	CAGTGGTGGAGATGAAGAGTATGAC
		R	GGTGGTGGTGTTCTGGTTGTG
3	SsVQ6	F	AGCAGCAGCAGCAATAGTAACAG
		R	TGATGGAAGTGGTGGTGGGTAG
4	SsVQ7	F	CTGCTTGACTTCCCTAGACTTACAC
		R	ACCTTTCTCTGCTATCGCTCTCTC
5	SsVQ8	F	TCGGCAACTCACAGGTTTCAATAG
		R	CGTATCAAGCGTAGGCAAGTACC
6	SsVQ9	F	GCGAAATGTACAGCAACTGC
		R	CGTCCATACTGAAAAGCC
7	SsVQ10	F	CCCACGACTGGAGTGAATG
		R	TGAGATGTTGGTGAGGGTA
8	SsVQ12	F	GAAGCCTGAGCCGCAAAGAC
		R	ATGACCACCTGCTGTTGATGATG
9	SsVQ14	F	GAAGAGTGGCAAGAGATCGCATAC
		R	CTGGTATTGACTTTCATCGGGCTAG
10	SsVQ15	F	AGTGGTGGTGGTGAAGAGTATGAC
		R	GTTGGTGGTGAGAAAGCAGAGAAG
11	SsVQ16	F	GCTCGCCAATCACTCCAATCC
		R	GCTTGTTTCGCTGTTTCTGTTGAG
12	SsVQ17	F	CAAAGACAAAGCGAAACCA
		R	GACCAATCCAGAAGAATACAACAGT
13	SsVQ22	F	CAATTCACTGGCTGTTCTAGTCCTC
		R	TTGCCCGTGATAGTAAATGCTGTC
14	SsVQ23	F	CAAGTGGTGGAGATGAAGAGTATGC
		R	GTGGTGGTGATGTTCTGGTTCTG
15	SsVQ24	F	ACCGCCACCAAGAAAACCAATCCA
		R	CTTGATTTTGTGAGAGTCTTGGTGA
16	SsVQ25	F	GTGGTGGTGGTGATGAAGAGTATG
		R	GTGGCTGGTTGCTGGTGTG
17	SsVQ27	F	GAAACCAGGGAAGAAACCGATAGC
		R	TGGCTGATGCTGTGGCTCTG
18	SsVQ28	F	GAAAGCCAGCAAGGACTCTCAC
		R	CAACAATGCCAAGCGAAGAAGATG
19	SsVQ29	F	CCGACAAGGACTCTCACATGATC
		R	GGCTTGATGGGACCTGAAACC
20	SsVQ31	F	TTGATCTTCTTACACCAACATTATT
		R	TACTGGGCAGACAAAGGG
21	SsVQ32	F	CGAAACCCAAGAGGATACCAGATAG
		R	AGAGGATAGGAACACCAAGCATAAG
22	SsVQ33	F	TCGAAGCCAATCAGAAGGA
		R	GGGAGGACTAGAACAGCCAG
23	SsVQ34	F	CAGGTTGGGCAAATACAGCAGAG
		R	GGCGGTGGTGGATGGTGAG
24	SsVQ37	F	GAGAGTCCTATTTCGGCGTATATGC
		R	TGGTGGTGGATGAGGTTGTAGAG
25	SsVQ38	F	GCAAGAGATCGCACACCAAGAG
		R	TCCAGGAACCGTTCGGCATC
26	SsVQ39	F	TCCTCAAGTTCACAATCCGCTATG
		R	ATCTACCGCTAGGGAAGTCTGATG
27	UBC	F	TGGCATCGAAACGGATCTTG
		R	ACGGATAGTCTGGAGGAAAATGA
28	OTU	F	ATTGGTGAGGAGGTGCAAGA
		R	CTGATCCCACCCCTTCATCA
